# Supplementary material for: Three new species of the leafhopper genus Tambocerus Zhang & Webb (Hemiptera, Cicadellidae) from southern China
Source: Zookeys. 2014 Aug 14;(434):47–55. doi: 10.3897/zookeys.434.7712 (PMC4141166; doi:10.3897/zookeys.434.7712)
Supplement: XML Treatment for Tambocerus [file zookeys.434.7712-treatment1.xml]

<!DOCTYPE tp:taxon-treatment
  PUBLIC "-//TaxonX//DTD Taxonomic Treatment Publishing DTD v0 20100105//EN" "tax-treatment-NSO.dtd">
<tp:taxon-treatment xmlns:tp="http://www.plazi.org/taxpub"><tp:treatment-meta><kwd-group><label>Taxon classification</label><kwd><named-content content-type="kingdom">Animalia</named-content></kwd><kwd><named-content content-type="order">Hemiptera</named-content></kwd><kwd><named-content content-type="family">Cicadellidae</named-content></kwd></kwd-group><mixed-citation publication-type="journal"><person-group><name><surname>Qu</surname><given-names>Ling</given-names></name><name><surname>Dai</surname><given-names>Ren-Huai</given-names></name></person-group><article-title>Three new species of the leafhopper genus <italic>Tambocerus</italic> Zhang &amp; Webb (Hemiptera, Cicadellidae) from southern China</article-title><source>Zookeys</source><day>14</day><month>8</month><year>2014</year><volume>2014</volume><issue>434</issue><fpage>47</fpage><lpage>55</lpage><pub-id pub-id-type="doi">10.3897/zookeys.434.7712</pub-id></mixed-citation></tp:treatment-meta><tp:nomenclature><label>Genus</label><tp:taxon-name>
                        <tp:taxon-name-part taxon-name-part-type="genus">Tambocerus</tp:taxon-name-part>
                    </tp:taxon-name><tp:taxon-authority>Zhang &amp; Webb</tp:taxon-authority><tp:nomenclature-citation-list><tp:nomenclature-citation><tp:taxon-name>Tambocerus</tp:taxon-name><comment> Zhang &amp; Webb, 1996: 8–9; <xref ref-type="bibr" rid="B2">Shen et al. 2008</xref>: 242–249; <xref ref-type="bibr" rid="B3">Viraktamath 2012</xref>: 43–61.</comment></tp:nomenclature-citation></tp:nomenclature-citation-list></tp:nomenclature><tp:treatment-sec sec-type="Type species"><title>Type species.</title><p><italic><tp:taxon-name>Selenocephalus disparatus</tp:taxon-name></italic> (Melichar, 1903).</p></tp:treatment-sec><tp:treatment-sec sec-type="Remarks"><title>Remarks.</title><p>This genus can be differentiated from other genera by the following combination of characters: ocelli on margin close to eye, vertex slightly produced medially with anterior margin transversely striate, antennae located at level near to middle of eyes, connective Y-shaped with stem as long or longer than arms and aedeagal shaft laterally serrate.</p></tp:treatment-sec><tp:treatment-sec sec-type="Distribution"><title>Distribution.</title><p>Palearctic and Oriental region: Sri Lanka, Indian and China.</p></tp:treatment-sec><tp:treatment-sec sec-type="Checklist of the genus Tambocerus in China"><title>Checklist of the genus <italic><tp:taxon-name>Tambocerus</tp:taxon-name></italic> in China</title><p><italic><tp:taxon-name>Tambocerus dentatus</tp:taxon-name></italic> Qu &amp; Dai, sp. n.</p><p>Distribution. China (Guizhou Province).</p><p><italic><tp:taxon-name>Tambocerus elongatus</tp:taxon-name></italic> Shen, 2008: 243–246, figs 1–7.</p><p>Distribution. China (Hubei, Hunan, Henan, Shaanxi, Guangxi, Hainan, Guangdong, Fujian, Sichuan, Anhui Provinces).</p><!--PageBreak--><p><italic><tp:taxon-name>Tambocerus furcellus</tp:taxon-name></italic> Shang &amp; Zhang, 2008: 247–248, figs 15–21.</p><p>Distribution. China (Hunan Province).</p><p><italic><tp:taxon-name>Tambocerus longicaudatus</tp:taxon-name></italic> Qu &amp; Dai, sp. n.</p><p>Distribution. China (Guizhou Province).</p><p><italic><tp:taxon-name>Tambocerus quadricornis</tp:taxon-name></italic> Shang &amp; Zhang, 2008: 248, figs 22–28.</p><p>Distribution. China (Guangxi Province).</p><p><italic><tp:taxon-name>Tambocerus robustispinus</tp:taxon-name></italic> Qu &amp; Dai, sp. n.</p><p>Distribution. China (Guangxi and Yunnan Provinces).</p><p><italic><tp:taxon-name>Tambocerus triangulatus</tp:taxon-name></italic> Shen, 2008: 246–247, figs 8–14.</p><p>Distribution. China (Shaanxi and Hainan Provinces).</p></tp:treatment-sec><tp:treatment-sec sec-type="Key to species of the genus Tambocerus from China (males)"><title>Key to species of the genus <italic><tp:taxon-name>Tambocerus</tp:taxon-name></italic> from China (males)</title><table-wrap content-type="key" position="anchor" orientation="portrait"><table><tbody><tr><td rowspan="1" colspan="1">1</td><td rowspan="1" colspan="1">Pygofer caudal lobe rounded with dorsoposterior margin dentate (<xref ref-type="fig" rid="F2">Fig. 10</xref>)</td><td rowspan="1" colspan="1"><italic><tp:taxon-name>Tambocerus dentatus</tp:taxon-name></italic> Qu &amp; Dai, sp. n.</td></tr><tr><td rowspan="1" colspan="1">–</td><td rowspan="1" colspan="1">Pygofer caudal lobe produced (<xref ref-type="fig" rid="F3">Figs 16</xref>, <xref ref-type="fig" rid="F4">23</xref>)</td><td rowspan="1" colspan="1">2</td></tr><tr><td rowspan="1" colspan="1">2</td><td rowspan="1" colspan="1">Pygofer lobe produced process-like (<xref ref-type="fig" rid="F3">Figs 16</xref>, <xref ref-type="fig" rid="F4">23</xref>); apophysis of style not or slightly exceeding apex of connective (<xref ref-type="bibr" rid="B2">Shen et al. 2008</xref>: Fig. 27)</td><td rowspan="1" colspan="1">3</td></tr><tr><td rowspan="1" colspan="1">–</td><td rowspan="1" colspan="1">Pygofer lobe produced triangular shaped in lateral view, with caudal sclerotised cape-like region (<xref ref-type="bibr" rid="B2">Shen et al. 2008</xref>: Fig. 3); apophysis of style exceeding well beyond apex of connective (<xref ref-type="bibr" rid="B2">Shen et al. 2008</xref>: Fig. 6)</td><td rowspan="1" colspan="1"><italic><tp:taxon-name>Tambocerus elongatus</tp:taxon-name></italic> Shen</td></tr><tr><td rowspan="1" colspan="1">3</td><td rowspan="1" colspan="1">Posterior process of pygofer curved dorsally (<xref ref-type="bibr" rid="B2">Shen et al. 2008</xref>: Figs 17, 24)</td><td rowspan="1" colspan="1">4</td></tr><tr><td rowspan="1" colspan="1">–</td><td rowspan="1" colspan="1">Posterior process of pygofer either directed posteriorly or posteriorly and then ventrally (<xref ref-type="fig" rid="F3">Figs 16</xref>, <xref ref-type="fig" rid="F4">23</xref>)</td><td rowspan="1" colspan="1">5</td></tr><tr><td rowspan="1" colspan="1">4</td><td rowspan="1" colspan="1">Aedeagal shaft without bifurcate apex, with pair of lateral subapical process (<xref ref-type="bibr" rid="B2">Shen et al. 2008</xref>: Fig. 28)</td><td rowspan="1" colspan="1"><italic><tp:taxon-name>Tambocerus quadricornis</tp:taxon-name></italic> Shang &amp; Zhang</td></tr><tr><td rowspan="1" colspan="1">–</td><td rowspan="1" colspan="1">Aedeagal shaft with bifurcate apex, without processes (<xref ref-type="bibr" rid="B2">Shen et al. 2008</xref>: Fig. 23)</td><td rowspan="1" colspan="1"><italic><tp:taxon-name>Tambocerus furcellus</tp:taxon-name></italic> Shang &amp; Zhang</td></tr><tr><td rowspan="1" colspan="1">5</td><td rowspan="1" colspan="1">Pygofer posterior process with acute apex (<xref ref-type="fig" rid="F4">Fig. 23</xref>); aedeagal shaft with bifurcate apex (<xref ref-type="fig" rid="F4">Figs 27</xref>–<xref ref-type="fig" rid="F4">28</xref>)</td><td rowspan="1" colspan="1"><italic><tp:taxon-name>Tambocerus robustispinus</tp:taxon-name></italic> Qu &amp; Dai, sp. n.</td></tr><tr><td rowspan="1" colspan="1">–</td><td rowspan="1" colspan="1">Pygofer posterior process with apex digitate and curved ventrally (<xref ref-type="fig" rid="F3">Fig. 16</xref>); aedeagus with pair of lateral processes (<xref ref-type="fig" rid="F3">Fig. 20</xref>)</td><td rowspan="1" colspan="1">6</td></tr><tr><td rowspan="1" colspan="1">6</td><td rowspan="1" colspan="1">Aedeagal shaft with processes distinctly longer than width of shaft (<xref ref-type="fig" rid="F3">Figs 20</xref>–<xref ref-type="fig" rid="F3">21</xref>)</td><td rowspan="1" colspan="1"><italic><tp:taxon-name>Tambocerus longicaudatus</tp:taxon-name></italic> Qu &amp; Dai, sp. n.</td></tr><tr><td rowspan="1" colspan="1">–</td><td rowspan="1" colspan="1">Aedeagal shaft with processes similar in width to shaft (<xref ref-type="bibr" rid="B2">Shen et al. 2008</xref>: Fig. 14)</td><td rowspan="1" colspan="1"><italic><tp:taxon-name>Tambocerus triangulatus</tp:taxon-name></italic> Shen</td></tr><!--PageBreak--><!--PageBreak--></tbody></table></table-wrap><fig id="F1" position="float" orientation="portrait"><label>Figures 1–9.</label><caption><p><bold>1–3</bold> <italic><tp:taxon-name>Tambocerus dentatus</tp:taxon-name></italic> Qu &amp; Dai, sp. n. <bold>4–6</bold> <italic><tp:taxon-name>Tambocerus longicaudatus</tp:taxon-name></italic> Qu &amp; Dai, sp. n. <bold>7–9</bold> <italic><tp:taxon-name>Tambocerus robustispinus</tp:taxon-name></italic> Qu &amp; Dai, sp. n. <bold>1, 4, 7</bold> Dorsal view <bold>2, 5, 8</bold> Lateral view <bold>3, 6, 9</bold> Facial view.</p></caption><graphic xmlns:xlink="http://www.w3.org/1999/xlink" xlink:href="zookeys-434-047-g001.jpg" position="float" orientation="portrait" xlink:type="simple"/></fig><fig id="F2" position="float" orientation="portrait"><label>Figures 10–15.</label><caption><p><italic><tp:taxon-name>Tambocerus dentatus</tp:taxon-name></italic> Qu &amp; Dai, sp. n. <bold>10</bold> Pygofer in lateral view <bold>11</bold> Valve and subgenital fig in ventral view <bold>12</bold> Pygofer in dorsal view <bold>13</bold> Aedeagus in caudal view <bold>14</bold> Aedeagus in lateral view <bold>15</bold> Connective and style in dorsal view.</p></caption><graphic xmlns:xlink="http://www.w3.org/1999/xlink" xlink:href="zookeys-434-047-g002.jpg" position="float" orientation="portrait" xlink:type="simple"/></fig><fig id="F3" position="float" orientation="portrait"><label>Figures 16–22.</label><caption><p><italic><tp:taxon-name>Tambocerus longicaudatus</tp:taxon-name></italic> Qu &amp; Dai, sp. n. <bold>16</bold> Pygofer in lateral view <bold>17</bold> Valve and subgenital fig in ventral view <bold>18</bold> Style in dorsal view <bold>19</bold> Pygofer in dorsal view <bold>20</bold> Aedeagus in front view <bold>21</bold> Aedeagus in lateral view <bold>22</bold> Connective in dorsal view.</p></caption><graphic xmlns:xlink="http://www.w3.org/1999/xlink" xlink:href="zookeys-434-047-g003.jpg" position="float" orientation="portrait" xlink:type="simple"/></fig><fig id="F4" position="float" orientation="portrait"><label>Figures 23–30.</label><caption><p><italic><tp:taxon-name>Tambocerus robustispinus</tp:taxon-name></italic> Qu &amp; Dai, sp. n. <bold>23</bold> Pygofer in lateral view <bold>24</bold> Valve and subgenital fig in ventral view <bold>25</bold> Style in dorsal view <bold>26</bold> Pygofer in dorsal view <bold>27</bold> Aedeagus in caudal view <bold>28</bold> Apex of aedeagus <bold>29</bold> Aedeagus in lateral view <bold>30</bold> Connective in dorsal view.</p></caption><graphic xmlns:xlink="http://www.w3.org/1999/xlink" xlink:href="zookeys-434-047-g004.jpg" position="float" orientation="portrait" xlink:type="simple"/></fig></tp:treatment-sec><ref-list><ref id="B2"><mixed-citation xmlns:xlink="http://www.w3.org/1999/xlink" xlink:type="simple"><person-group><name name-style="western"><surname>Shen</surname><given-names>L</given-names></name><name name-style="western"><surname>Shang</surname><given-names>SQ</given-names></name><name name-style="western"><surname>Zhang</surname><given-names>YL</given-names></name></person-group> (<year>2008</year>) <article-title>Study of the leafhopper genus <italic>Tambocerus</italic> (Hemiptera: Cicadellidae) with four new species from China.</article-title><source>Proceedings of the Entomological Society of Washington</source><volume>110</volume>: <fpage>242</fpage>–<lpage>249</lpage>. doi: <ext-link ext-link-type="doi" xlink:href="10.4289/0013-8797-110.1.242" xlink:type="simple">10.4289/0013-8797-110.1.242</ext-link></mixed-citation></ref><ref id="B3"><mixed-citation xmlns:xlink="http://www.w3.org/1999/xlink" xlink:type="simple"><person-group><name name-style="western"><surname>Viraktamath</surname><given-names>CA</given-names></name></person-group> (<year>2012</year>) <article-title>Seven new species of the leafhopper genus <italic>Tambocerus</italic> (Hemiptera: Cicadellidae) from the Indian subcontinent.</article-title><source>Zootaxa</source><volume>3385</volume>: <fpage>43</fpage>–<lpage>61</lpage>.</mixed-citation></ref></ref-list></tp:taxon-treatment>
