# Supplementary material for: Three new species of the leafhopper genus Tambocerus Zhang & Webb (Hemiptera, Cicadellidae) from southern China
Source: Zookeys. 2014 Aug 14;(434):47–55. doi: 10.3897/zookeys.434.7712 (PMC4141166; doi:10.3897/zookeys.434.7712)
Supplement: XML Treatment for Tambocerus dentatus [file zookeys.434.7712-treatment2.xml]

<!DOCTYPE tp:taxon-treatment
  PUBLIC "-//TaxonX//DTD Taxonomic Treatment Publishing DTD v0 20100105//EN" "tax-treatment-NSO.dtd">
<tp:taxon-treatment xmlns:tp="http://www.plazi.org/taxpub"><tp:treatment-meta><kwd-group><label>Taxon classification</label><kwd><named-content content-type="kingdom">Animalia</named-content></kwd><kwd><named-content content-type="order">Hemiptera</named-content></kwd><kwd><named-content content-type="family">Cicadellidae</named-content></kwd></kwd-group><mixed-citation publication-type="journal"><person-group><name><surname>Qu</surname><given-names>Ling</given-names></name><name><surname>Dai</surname><given-names>Ren-Huai</given-names></name></person-group><article-title>Three new species of the leafhopper genus <italic>Tambocerus</italic> Zhang &amp; Webb (Hemiptera, Cicadellidae) from southern China</article-title><source>Zookeys</source><day>14</day><month>8</month><year>2014</year><volume>2014</volume><issue>434</issue><fpage>47</fpage><lpage>55</lpage><pub-id pub-id-type="doi">10.3897/zookeys.434.7712</pub-id></mixed-citation></tp:treatment-meta><tp:nomenclature><tp:taxon-name>
                        <tp:taxon-name-part taxon-name-part-type="genus">Tambocerus</tp:taxon-name-part>
                        <tp:taxon-name-part taxon-name-part-type="species">dentatus</tp:taxon-name-part>
                        <object-id xmlns:xlink="http://www.w3.org/1999/xlink" content-type="zoobank" xlink:type="simple">http://zoobank.org/814B98D5-DE3F-428A-AF16-36DAB803E210</object-id>
                    </tp:taxon-name><tp:taxon-authority>Qu &amp; Dai</tp:taxon-authority><tp:taxon-status xmlns:xlink="http://www.w3.org/1999/xlink" xlink:type="simple">sp. n.</tp:taxon-status><xref ref-type="fig" rid="F1">Figs 1–3</xref><xref ref-type="fig" rid="F2">, 10–15</xref></tp:nomenclature><tp:treatment-sec sec-type="Body length"><title>Body length.</title><p>(including tegmina), ♂, 5.7 mm.</p></tp:treatment-sec><tp:treatment-sec sec-type="Description"><title>Description.</title><p><italic>Body colour</italic>. Yellow-brown with dark brown markings and eyes fuscous. Vertex and pronotum with several light yellow blotches.</p><p><italic>Morphology</italic>. Head (<xref ref-type="fig" rid="F1">Fig. 1</xref>) including eyes nearly as wide as pronotum; vertex produced anteriorly with midlength 1.5 times length next to eyes. Fore tibia with dorsal setal formula 1+4.</p><!--PageBreak--><p><italic>Male genitalia</italic>. Pygofer (<xref ref-type="fig" rid="F2">Figs 10</xref>, <xref ref-type="fig" rid="F2">12</xref>) with elongate lateral hyaline band and quadrate hyaline area on dorsal bridge; lobe with several long macrosetae dorsally and dorsal margin and apex serrated; valve (<xref ref-type="fig" rid="F2">Fig. 11</xref>) semicircular; subgenital fig (<xref ref-type="fig" rid="F2">Fig. 11</xref>) evenly tapered from base to acute apex with several short stout setae laterally; style (<xref ref-type="fig" rid="F2">Fig. 15</xref>) relatively slender, with short and narrow lateral lobe, apophysis long, half length of style, serrate over inner margin; connective (<xref ref-type="fig" rid="F2">Fig. 15</xref>) with stem twice length of arms; aedeagal shaft (<xref ref-type="fig" rid="F2">Figs 13</xref>–<xref ref-type="fig" rid="F2">14</xref>) abruptly constricted and curved dorsally near base in lateral view, distally laterally compressed with a medial subapical keel on the ventral surface, lateral margins serrate, with a short subapical processes on each side of ventral surface; phallobase well developed; dorsal apodeme short without lateral arms.</p><p><italic>Female</italic>. Unknown.</p></tp:treatment-sec><tp:treatment-sec sec-type="Material examined"><title>Material examined.</title><p>Holotype, ♂, CHINA: Guizhou Province, Libo County, Wuyanqiao, 20. VII. 2011, collected by Zheng Weibin.</p></tp:treatment-sec><tp:treatment-sec sec-type="Distribution"><title>Distribution.</title><p>China (Guizhou Province).</p></tp:treatment-sec><tp:treatment-sec sec-type="Remarks"><title>Remarks.</title><p>This species externally resembles <italic><tp:taxon-name>Tambocerus elongatus</tp:taxon-name></italic> Shang and Zhang but can be separated from the latter by the male pygofer (<xref ref-type="fig" rid="F2">Figs 10</xref>, <xref ref-type="fig" rid="F2">12</xref>) without process; the subgenital fig (<xref ref-type="fig" rid="F2">Fig. 11</xref>) tapering from base to end; the aedeagal shaft (<xref ref-type="fig" rid="F2">Figs 13</xref>–<xref ref-type="fig" rid="F2">14</xref>) without depression at subapex in lateral view.</p></tp:treatment-sec><tp:treatment-sec sec-type="Etymology"><title>Etymology.</title><p>This species name is derived from the Latin word “<italic>dentatus</italic>”, referring to the dentate dorsal margin of the pygofer lobe.</p></tp:treatment-sec><tp:treatment-sec><!--Section generated to contain objects referenced in tp:taxon-treatment.--><fig id="F1" position="float" orientation="portrait"><label>Figures 1–9.</label><caption><p><bold>1–3</bold> <italic><tp:taxon-name>Tambocerus dentatus</tp:taxon-name></italic> Qu &amp; Dai, sp. n. <bold>4–6</bold> <italic><tp:taxon-name>Tambocerus longicaudatus</tp:taxon-name></italic> Qu &amp; Dai, sp. n. <bold>7–9</bold> <italic><tp:taxon-name>Tambocerus robustispinus</tp:taxon-name></italic> Qu &amp; Dai, sp. n. <bold>1, 4, 7</bold> Dorsal view <bold>2, 5, 8</bold> Lateral view <bold>3, 6, 9</bold> Facial view.</p></caption><graphic xmlns:xlink="http://www.w3.org/1999/xlink" xlink:href="zookeys-434-047-g001.jpg" position="float" orientation="portrait" xlink:type="simple"/></fig><fig id="F2" position="float" orientation="portrait"><label>Figures 10–15.</label><caption><p><italic><tp:taxon-name>Tambocerus dentatus</tp:taxon-name></italic> Qu &amp; Dai, sp. n. <bold>10</bold> Pygofer in lateral view <bold>11</bold> Valve and subgenital fig in ventral view <bold>12</bold> Pygofer in dorsal view <bold>13</bold> Aedeagus in caudal view <bold>14</bold> Aedeagus in lateral view <bold>15</bold> Connective and style in dorsal view.</p></caption><graphic xmlns:xlink="http://www.w3.org/1999/xlink" xlink:href="zookeys-434-047-g002.jpg" position="float" orientation="portrait" xlink:type="simple"/></fig></tp:treatment-sec></tp:taxon-treatment>
