# Supplementary material for: Three new species of the leafhopper genus Tambocerus Zhang & Webb (Hemiptera, Cicadellidae) from southern China
Source: Zookeys. 2014 Aug 14;(434):47–55. doi: 10.3897/zookeys.434.7712 (PMC4141166; doi:10.3897/zookeys.434.7712)
Supplement: XML Treatment for Tambocerus longicaudatus [file zookeys.434.7712-treatment3.xml]

<!DOCTYPE tp:taxon-treatment
  PUBLIC "-//TaxonX//DTD Taxonomic Treatment Publishing DTD v0 20100105//EN" "tax-treatment-NSO.dtd">
<tp:taxon-treatment xmlns:tp="http://www.plazi.org/taxpub"><tp:treatment-meta><kwd-group><label>Taxon classification</label><kwd><named-content content-type="kingdom">Animalia</named-content></kwd><kwd><named-content content-type="order">Hemiptera</named-content></kwd><kwd><named-content content-type="family">Cicadellidae</named-content></kwd></kwd-group><mixed-citation publication-type="journal"><person-group><name><surname>Qu</surname><given-names>Ling</given-names></name><name><surname>Dai</surname><given-names>Ren-Huai</given-names></name></person-group><article-title>Three new species of the leafhopper genus <italic>Tambocerus</italic> Zhang &amp; Webb (Hemiptera, Cicadellidae) from southern China</article-title><source>Zookeys</source><day>14</day><month>8</month><year>2014</year><volume>2014</volume><issue>434</issue><fpage>47</fpage><lpage>55</lpage><pub-id pub-id-type="doi">10.3897/zookeys.434.7712</pub-id></mixed-citation></tp:treatment-meta><tp:nomenclature><tp:taxon-name>
                        <tp:taxon-name-part taxon-name-part-type="genus">Tambocerus</tp:taxon-name-part>
                        <tp:taxon-name-part taxon-name-part-type="species">longicaudatus</tp:taxon-name-part>
                        <object-id xmlns:xlink="http://www.w3.org/1999/xlink" content-type="zoobank" xlink:type="simple">http://zoobank.org/0BF009FF-5B6F-4BD1-B621-725C088A06D5</object-id>
                    </tp:taxon-name><tp:taxon-authority>Qu &amp; Dai</tp:taxon-authority><tp:taxon-status xmlns:xlink="http://www.w3.org/1999/xlink" xlink:type="simple">sp. n.</tp:taxon-status><xref ref-type="fig" rid="F1">Figs 4–6</xref><xref ref-type="fig" rid="F3">, 16–22</xref></tp:nomenclature><tp:treatment-sec sec-type="Body length"><title>Body length.</title><p>(including tegmina), ♂, 6.3–6.5 mm.</p></tp:treatment-sec><tp:treatment-sec sec-type="Description"><title>Description.</title><p><italic>Body colour</italic>. Body yellow-brown with dark brown patches and eyes fuscous or black.</p><p><italic>Morphology</italic>. Head (<xref ref-type="fig" rid="F1">Fig. 4</xref>) including eyes slightly narrower than pronotum; vertex with midlength 1.5 times length next to eyes. Fore tibia with dorsal setal formula 1+6.</p><p><italic>Male genitalia</italic>. Pygofer (<xref ref-type="fig" rid="F3">Figs 16</xref>, <xref ref-type="fig" rid="F3">19</xref>) with elongate lateral hyaline band and pair of lobe-like hyaline areas on dorsal bridge (<xref ref-type="fig" rid="F3">Fig. 19</xref>), lobe with few long macrosetae dorsally at base, lobe well produced process-like with apex digitate and curved ventrally; valve (<xref ref-type="fig" rid="F3">Fig. 17</xref>) triangular; subgenital fig (<xref ref-type="fig" rid="F3">Fig. 17</xref>) abruptly narrowing at midlength, apical half slender with few short setae; style (<xref ref-type="fig" rid="F3">Fig. 18</xref>) with short and broad subapical lobe, apophysis moderately long, digitate with inner margin dentate subapically; connective (<xref ref-type="fig" rid="F3">Fig. 22</xref>) Y-shaped with stem one and a half times length of arms; aedeagal shaft (<xref ref-type="fig" rid="F3">Figs 20</xref>–<xref ref-type="fig" rid="F3">21</xref>) compressed dorsoventrally, dentate laterally over distal half to near apex, with pair of apical dorsolateral serrated processes approximately half length of shaft; phallobase well developed; dorsal apodeme with short robust arms.</p><p><italic>Female</italic>. Unknown.</p></tp:treatment-sec><tp:treatment-sec sec-type="Material examined"><title>Material examined.</title><p>Holotype, ♂, CHINA: Guizhou Province, Suiyang County, Kuankuoshui National Natural Reserve, 5. VI. 2010, collected by Xing Jichun; <!--PageBreak-->Paratype, 1 ♂, CHINA: Guizhou Province, Suiyang County, Kuankuoshui National Natural Reserve, 8. VI. 2010, collected by Dai Renhuai and Li Hu.</p></tp:treatment-sec><tp:treatment-sec sec-type="Distribution"><title>Distribution.</title><p>China (Guizhou Province).</p></tp:treatment-sec><tp:treatment-sec sec-type="Remarks"><title>Remarks.</title><p>This species can be recognized by the extended and ventrally curved pygofer lobe (<xref ref-type="fig" rid="F3">Figs 16</xref>, <xref ref-type="fig" rid="F3">19</xref>), sharply constricted subgenital figs (<xref ref-type="fig" rid="F3">Fig. 17</xref>) at midlength and aedeagus (<xref ref-type="fig" rid="F3">Figs 20</xref>–<xref ref-type="fig" rid="F3">21</xref>) with pair of moderately long processes on apex.</p></tp:treatment-sec><tp:treatment-sec sec-type="Etymology"><title>Etymology.</title><p>The new species name is derived from the Latin words “<italic>longus</italic>” (long) and “<italic>caudatus</italic>” (tail), indicating the long pygofer extension.</p></tp:treatment-sec><tp:treatment-sec><!--Section generated to contain objects referenced in tp:taxon-treatment.--><fig id="F1" position="float" orientation="portrait"><label>Figures 1–9.</label><caption><p><bold>1–3</bold> <italic><tp:taxon-name>Tambocerus dentatus</tp:taxon-name></italic> Qu &amp; Dai, sp. n. <bold>4–6</bold> <italic><tp:taxon-name>Tambocerus longicaudatus</tp:taxon-name></italic> Qu &amp; Dai, sp. n. <bold>7–9</bold> <italic><tp:taxon-name>Tambocerus robustispinus</tp:taxon-name></italic> Qu &amp; Dai, sp. n. <bold>1, 4, 7</bold> Dorsal view <bold>2, 5, 8</bold> Lateral view <bold>3, 6, 9</bold> Facial view.</p></caption><graphic xmlns:xlink="http://www.w3.org/1999/xlink" xlink:href="zookeys-434-047-g001.jpg" position="float" orientation="portrait" xlink:type="simple"/></fig><fig id="F3" position="float" orientation="portrait"><label>Figures 16–22.</label><caption><p><italic><tp:taxon-name>Tambocerus longicaudatus</tp:taxon-name></italic> Qu &amp; Dai, sp. n. <bold>16</bold> Pygofer in lateral view <bold>17</bold> Valve and subgenital fig in ventral view <bold>18</bold> Style in dorsal view <bold>19</bold> Pygofer in dorsal view <bold>20</bold> Aedeagus in front view <bold>21</bold> Aedeagus in lateral view <bold>22</bold> Connective in dorsal view.</p></caption><graphic xmlns:xlink="http://www.w3.org/1999/xlink" xlink:href="zookeys-434-047-g003.jpg" position="float" orientation="portrait" xlink:type="simple"/></fig></tp:treatment-sec></tp:taxon-treatment>
