# Supplementary material for: Three new species of the leafhopper genus Tambocerus Zhang & Webb (Hemiptera, Cicadellidae) from southern China
Source: Zookeys. 2014 Aug 14;(434):47–55. doi: 10.3897/zookeys.434.7712 (PMC4141166; doi:10.3897/zookeys.434.7712)
Supplement: XML Treatment for Tambocerus robustispinus [file zookeys.434.7712-treatment4.xml]

<!DOCTYPE tp:taxon-treatment
  PUBLIC "-//TaxonX//DTD Taxonomic Treatment Publishing DTD v0 20100105//EN" "tax-treatment-NSO.dtd">
<tp:taxon-treatment xmlns:tp="http://www.plazi.org/taxpub"><tp:treatment-meta><kwd-group><label>Taxon classification</label><kwd><named-content content-type="kingdom">Animalia</named-content></kwd><kwd><named-content content-type="order">Hemiptera</named-content></kwd><kwd><named-content content-type="family">Cicadellidae</named-content></kwd></kwd-group><mixed-citation publication-type="journal"><person-group><name><surname>Qu</surname><given-names>Ling</given-names></name><name><surname>Dai</surname><given-names>Ren-Huai</given-names></name></person-group><article-title>Three new species of the leafhopper genus <italic>Tambocerus</italic> Zhang &amp; Webb (Hemiptera, Cicadellidae) from southern China</article-title><source>Zookeys</source><day>14</day><month>8</month><year>2014</year><volume>2014</volume><issue>434</issue><fpage>47</fpage><lpage>55</lpage><pub-id pub-id-type="doi">10.3897/zookeys.434.7712</pub-id></mixed-citation></tp:treatment-meta><tp:nomenclature><tp:taxon-name>
                        <tp:taxon-name-part taxon-name-part-type="genus">Tambocerus</tp:taxon-name-part>
                        <tp:taxon-name-part taxon-name-part-type="species">robustispinus</tp:taxon-name-part>
                        <object-id xmlns:xlink="http://www.w3.org/1999/xlink" content-type="zoobank" xlink:type="simple">http://zoobank.org/4A27CF3B-F210-4BFC-A96A-FF2EC926A6E2</object-id>
                    </tp:taxon-name><tp:taxon-authority>Qu &amp; Dai</tp:taxon-authority><tp:taxon-status xmlns:xlink="http://www.w3.org/1999/xlink" xlink:type="simple">sp. n.</tp:taxon-status><xref ref-type="fig" rid="F1">Figs 7–9</xref><xref ref-type="fig" rid="F4">, 23–30</xref></tp:nomenclature><tp:treatment-sec sec-type="Body length"><title>Body length.</title><p>(including tegmina), ♂, 6.1–7.0 mm.</p></tp:treatment-sec><tp:treatment-sec sec-type="Description"><title>Description.</title><p><italic>Body colour</italic>. Yellow with dark brown spots and eyes fuscous or black. Pronotum with several light yellow irregular blotches in dorsal view.</p><!--PageBreak--><p><italic>Morphology</italic>. Head (<xref ref-type="fig" rid="F1">Fig. 7</xref>) including eyes slightly wider than or nearly equal to pronotum; vertex slightly produced anteriorly with midlength 1.2 times length next to eyes. Fore tibia with dorsal setal formula 1+5 or 1+6.</p><p><italic>Male genitalia</italic>. Male pygofer (<xref ref-type="fig" rid="F4">Figs 23</xref>, <xref ref-type="fig" rid="F4">26</xref>) with elongate lateral hyaline band and semi crescent-shaped hyaline area on dorsal bridge, lobe (<xref ref-type="fig" rid="F4">Figs 23</xref>, <xref ref-type="fig" rid="F4">26</xref>) with fine dorsal setae, lobe produced and tapered to acute apex with fine dorsal setae; valve (<xref ref-type="fig" rid="F4">Fig. 24</xref>) triangular; subgenital fig (<xref ref-type="fig" rid="F4">Fig. 24</xref>) gradually tapered to midlength thereafter with finger-like apex, with several short setae; style (<xref ref-type="fig" rid="F4">Fig. 25</xref>) with short and narrow lateral lobe and moderately long apophysis dentate apically; connective (<xref ref-type="fig" rid="F4">Fig. 30</xref>) with arms and stem similar in length; aedeagal shaft (<xref ref-type="fig" rid="F4">Figs 27</xref>–<xref ref-type="fig" rid="F4">29</xref>) cylindrical with serrated flange at midlength on each side, with bifurcate apically, short apical keel medially on ventral surface; phallobase narrow in lateral view; basal apodeme with moderately long widely spaced digitate arms.</p><p><italic>Female</italic>. Unknown.</p></tp:treatment-sec><tp:treatment-sec sec-type="Material examined"><title>Material examined.</title><p>Holotype, ♂, CHINA: Guangxi Province, Wuming County, Damingshan National Natural Reserve, 15. V. 2012, collected by Li Hu; Paratypes, 6 ♂♂, same data as holotype; 7 ♂♂, CHINA: Guangxi Province, Wuming County, Damingshan National Natural Reserve, 19. V. 2012, collected by Fan Zhihua <!--PageBreak-->(one specimen deposited in BMNH); 2 ♂♂, CHINA: Guangxi Province, Longsheng County, Huaping National Natural Reserve, 19. V. 2012, collected by Yang Nannan and Fan Zhihua; 1 ♂, CHINA: Yunnan Province, Yuanyang County, Shangjiupai, 2. VIII. 2013, collected by Liu Yangyang.</p></tp:treatment-sec><tp:treatment-sec sec-type="Distribution"><title>Distribution.</title><p>China (Guangxi and Yunnan Provinces).</p></tp:treatment-sec><tp:treatment-sec sec-type="Remarks"><title>Remarks.</title><p>This species is similar to <italic><tp:taxon-name>Tambocerus furcellus</tp:taxon-name></italic> Shang and Zhang but can be distinguished by the male pygofer (<xref ref-type="fig" rid="F4">Figs 23</xref>, <xref ref-type="fig" rid="F4">26</xref>) with acuminated and smooth process; the aedaeagus (<xref ref-type="fig" rid="F4">Figs 27</xref>–<xref ref-type="fig" rid="F4">29</xref>) with short spine ventrally.</p></tp:treatment-sec><tp:treatment-sec sec-type="Etymology"><title>Etymology.</title><p>This species is named for the stout apical processes of the aedeagal shaft.</p></tp:treatment-sec><tp:treatment-sec><!--Section generated to contain objects referenced in tp:taxon-treatment.--><fig id="F1" position="float" orientation="portrait"><label>Figures 1–9.</label><caption><p><bold>1–3</bold> <italic><tp:taxon-name>Tambocerus dentatus</tp:taxon-name></italic> Qu &amp; Dai, sp. n. <bold>4–6</bold> <italic><tp:taxon-name>Tambocerus longicaudatus</tp:taxon-name></italic> Qu &amp; Dai, sp. n. <bold>7–9</bold> <italic><tp:taxon-name>Tambocerus robustispinus</tp:taxon-name></italic> Qu &amp; Dai, sp. n. <bold>1, 4, 7</bold> Dorsal view <bold>2, 5, 8</bold> Lateral view <bold>3, 6, 9</bold> Facial view.</p></caption><graphic xmlns:xlink="http://www.w3.org/1999/xlink" xlink:href="zookeys-434-047-g001.jpg" position="float" orientation="portrait" xlink:type="simple"/></fig><fig id="F4" position="float" orientation="portrait"><label>Figures 23–30.</label><caption><p><italic><tp:taxon-name>Tambocerus robustispinus</tp:taxon-name></italic> Qu &amp; Dai, sp. n. <bold>23</bold> Pygofer in lateral view <bold>24</bold> Valve and subgenital fig in ventral view <bold>25</bold> Style in dorsal view <bold>26</bold> Pygofer in dorsal view <bold>27</bold> Aedeagus in caudal view <bold>28</bold> Apex of aedeagus <bold>29</bold> Aedeagus in lateral view <bold>30</bold> Connective in dorsal view.</p></caption><graphic xmlns:xlink="http://www.w3.org/1999/xlink" xlink:href="zookeys-434-047-g004.jpg" position="float" orientation="portrait" xlink:type="simple"/></fig></tp:treatment-sec></tp:taxon-treatment>
